# Supplementary material for: Circulating Metabolites Associated with Body Fat and Lean Mass in Adults with Overweight/Obesity
Source: Metabolites. 2021 May 13;11(5):317. doi: 10.3390/metabo11050317 (PMC8153621; doi:10.3390/metabo11050317)
Supplement: Supplementary file 1 [file metabolites-11-00317-s001.zip]

Archive with 1 entries (1 files):
- metabolites-1206784-supplementary.pdf
